# Supplementary material for: Metabolomic analysis of the endometrium of Large White and Meishan pigs reveals differences in biological processes during late gestation
Source: BMC Genomics. 2025 Nov 21;27:11. doi: 10.1186/s12864-025-12276-4 (PMC12771944; doi:10.1186/s12864-025-12276-4)
Supplement: Supplementary file 3 — Supplementary Material 3. Supplemental data 3. The file displays the statistics for all the 46 metabolites from the OPLS-DAs and mixed models, along with their associated fold changes. The models reported in the select_model column were attributed only to significant metabolites (FDR < 0.05). Non-significant metabolites were annotated as NA. [file 12864_2025_12276_MOESM3_ESM.csv]

Metabolite	VIP_DG	VIP_MG	pvalue	FDR	selec_model	FC_DG: D110/D90	log2FC_DG	FC_MG: LW/MS	log2FC_MG	vip_MG_D90	vip_MG_D110	FC_MG_D90	log2FC_MG_D90	FC_MG_D110	log2FC_MG_D110
2-Deoxyadenosine	0.825775392237066	1.30020192068763	0.00164557187760637	0.00582279279768409	additive	0.488200611066537	-1.03445399398765	2.29333544730174	1.19744739406538	1.34127493708078	0.701206986041972	2.31490706111816	1.21095427333196	2.29250709983972	1.19692620181932
3-HydroxyphenylAceticAcid	0.670902225435407	0.567044632306373	0.00960381668290929	0.0200807076097194	only_DG	0.803475573297354	-0.315673930126312	1.09721189579791	0.133842168855172	0.795075566796225	0.0902885209568722	1.17520809564307	0.232916239318506	1.01199016463432	0.0171952687849507
AceticAcid	0.313086170769475	1.09217007883949	0.171739095528566	0.219444399842056	NA	1.05706468689127	0.0800636648963099	0.898147957997752	-0.154974965414884	0.624988901795663	0.760797434883315	0.906290616857726	-0.14195434674705	0.889644412633557	-0.168699283122235
Adenosine	1.30184181236084	0.0939453950619111	0.00539319952552225	0.0131227347520271	only_DG	0.608845407388287	-0.715852136553418	0.996061065588464	-0.00569390247247582	0.294052603925125	0.163957899697737	1.03374943250316	0.0478865374012898	0.947945710749804	-0.0771236571507266
ADP	0.0850335943407145	1.91408477354984	0.000634093446351646	0.00265166350292507	only_MG	1.11283831170992	0.154243993542818	0.4614865220155	-1.11563958115573	1.58039364084887	1.34127493708078	0.456423445061577	-1.13155519457248	0.465123101598911	-1.10431549788767
Betaine	0.405185241025064	0.258158237740681	0.239262076884724	0.297460960451278	NA	1.19338918583645	0.255064608760262	0.974365695744873	-0.0374647533610404	0.443623611962667	0.556973717691852	1.16600258391243	0.221570985616902	0.836138699702564	-0.258185816725205
CholineChloride	0.35524243147593	0.717822804475567	0.0423221878190703	0.0695293085599012	NA	0.908473280675233	-0.138484011252629	1.09517450432039	0.13116076613624	1.50523590154908	0.294052603925125	1.27356770787569	0.348875661001875	0.93054200581636	-0.103856818095558
Citrate	0.270622300322339	2.84121496479836	1.53022522948153e-06	1.75975901390376e-05	only_MG	1.05536256426723	0.0777387143932489	0.71256170843803	-0.488913136719066	2.35876933398257	2.35876933398257	0.719248045682678	-0.475438698961368	0.705609109521438	-0.503058908458243
Creatine	0.179215086218415	0.441187987500623	0.715576518157632	0.715576518157632	NA	0.961997537337819	-0.055894894109367	0.9313935667438	-0.102537177576523	0.1654887655191	0.581732549514288	0.997434349224192	-0.00370620810440164	0.867958472835926	-0.204302075796939
Creatinine	1.12236401690002	0.070086096199615	0.0198224213789902	0.0364732553373419	only_DG	1.55765459643309	0.639375357110537	0.98500661874502	-0.0217946761066367	0.701206986041972	0.622358626296695	1.25569710274084	0.328488501590786	0.83818287907389	-0.254663041955527
D-Fructose	1.9559546325032	0.538383293338605	1.37754787924288e-05	0.000105612004075288	only_DG	0.161415005991402	-2.63115338948702	1.18040276784486	0.239279208762402	0.360513589851753	0.66175952698433	1.09029070385757	0.124712851604831	2.21628986941531	1.148146584374
D-Sorbitol	1.87059461520207	0.158905463751168	2.87239267567122e-05	0.00018875723297268	only_DG	0.526278992378013	-0.926100287358502	1.01973240491541	0.0281906142054242	0.955614965340871	1.80455576204867	0.831058391083103	-0.26697824897894	1.54382193062205	0.626506357124287
Ethanolamine	0.771180185333781	0.370243025179318	0.0066932742618713	0.0146614579069562	only_DG	0.777731480474459	-0.362655958513451	1.06739577637251	0.0940952077837344	1.29062339857486	0.455775101485041	1.28922214278699	0.366500872454125	0.843433269742793	-0.245654164156883
Glycerophosphocholine	0.202884231482804	1.07455726999034	0.112397714938322	0.152067496681259	NA	0.954470532355878	-0.0672274373108373	1.18750581783629	0.247934581521908	1.25230016219841	0.0871615140927701	1.42746665306057	0.513457043293142	0.983248287164763	-0.0243723269162828
Hypoxanthine	1.13822759299536	1.2548698585918	0.00367469063484045	0.010577418304333	only_DG	1.61436524248075	0.690967018456526	1.40490640308037	0.490474019193747	0.455775101485041	1.50523590154908	1.23127479352339	0.300152775641585	1.51741516171213	0.601615858030425
IMP	0.939088280049944	0.154307892304992	0.00203724467772066	0.00669380394108217	only_DG	0.375683754537319	-1.4124093631376	0.873162978393326	-0.195677132699557	0.502085603076942	0.800411809004679	1.37431544271871	0.458713179857967	0.221235631728673	-2.17634433328226
L-Alanine	0.864965799181823	0.404304998168262	0.0654591370334505	0.0971329130173782	NA	1.09183905791144	0.126760212058898	1.05119912851906	0.0720359847285958	1.09116972276967	1.3161037864368	0.946057776138781	-0.0799998026507711	1.15674497425332	0.210070830793798
L-Aspartate	0.982475109480247	0.196943420149959	0.0103290905505052	0.0206581811010104	only_DG	0.736343546985906	-0.44154907059693	0.963506095896269	-0.0536343007156168	0.142754624376737	0.1654887655191	0.998204886906334	-0.00259212803626041	0.924195007698362	-0.113730798488595
L-Carnitine	0.131858584258985	0.290107068103204	0.369595231339927	0.404794777181825	NA	0.946072434462795	-0.0799774495471154	0.962655823957592	-0.0549080079531769	0.656025471024696	0.175322737312944	0.844543820683782	-0.24375581307679	1.10686622040295	0.146480863651291
L-Cystine	0.238727318133975	0.165846660380713	0.631417602372723	0.645449104647673	NA	0.971046671391291	-0.0423874573617017	1.0219622373555	0.0313418880695802	0.163957899697737	0.422904678821249	0.989807388557248	-0.0147802834410675	1.05682583364728	0.0797376381804337
L-GlutamicAcid	1.50889888179899	1.67912411625927	0.000373080226569881	0.00171616904222145	additive	0.848086604921886	-0.237716497420159	0.879248984849967	-0.185656330720901	1.43287486760394	2.22507170784935	0.904946437103011	-0.144095691876856	0.852596335850269	-0.230065239752069
L-Glutamine	2.36902727860084	1.60856685345792	1.50335496544333e-11	6.91543284103934e-10	additive	0.361254618563766	-1.46891206260568	1.52963680088144	0.613189138035434	2.04540183918173	1.43287486760394	1.39604067234811	0.481340973739653	2.06954714773293	1.04931511593988
L-Glutathione-oxidized	0.74539239946698	1.26539223679118	0.00367910201889845	0.010577418304333	only_MG	0.889554661125789	-0.168844836317703	0.859388956691853	-0.218616856556362	0.66175952698433	2.04540183918173	0.950401430873546	-0.0733910867025816	0.768817528199696	-0.379286866529983
L-Glutathione-reduced	1.38605357406297	1.42467678169385	6.31833490401507e-06	5.81286811169386e-05	additive	2.23872294211726	1.1626759954679	0.541391537786698	-0.885255757184091	1.14658424757915	1.25230016219841	0.400427623895945	-1.3203865915351	0.607674857823921	-0.718628492395721
L-Glycine	0.314728548050998	2.31839936496479	0.00542026000627208	0.0131227347520271	only_MG	1.03097700043783	0.0440121486862357	0.852686482201098	-0.229912709401045	2.22507170784935	1.14658424757915	0.810483295529324	-0.303145643512657	0.895018196547857	-0.160011080887576
L-Isoleucine	0.991019556498659	0.11620855993583	0.0323257290216736	0.0550734642591476	NA	1.23392877027675	0.303259115934265	1.00346619610682	0.00499201726806514	0.424676372616043	0.269444584254305	1.07022855213473	0.0979189235620056	0.94924477212762	-0.0751479465224042
L-Leucine	1.24769831652092	0.82483364219617	0.0165208352335331	0.031664934197605	only_DG	1.15737319701052	0.210854139001566	1.07470893840758	0.103945990072392	0.422904678821249	0.795075566796225	1.03993250442117	0.0564898950040465	1.10314087843971	0.141617044463234
L-Phenylalanine	0.799222609077983	1.2795303400367	0.00011658084345401	0.000670339849860557	additive	1.18534017202559	0.245301146943944	1.21160745370393	0.276922358607937	0.760797434883315	1.29062339857486	1.16065498307389	0.214939179626099	1.25325091988522	0.325675293057712
L-Proline	0.185239881171467	0.245564158615034	0.503223231650801	0.526097014907656	NA	0.944408339814365	-0.0825173132152364	0.953272049037133	-0.0690400992337488	0.170899963139706	0.502085603076942	0.996459241200841	-0.00511730007894604	0.910532310363626	-0.135217882545973
L-Serine	0.0543814808099444	0.152719554020175	0.318484845897072	0.366257572781633	NA	1.00600041236544	0.00863089651267486	0.986466831640411	-0.0196575514219092	0.90792872782774	0.424676372616043	0.941162640883379	-0.087484040455618	1.03362891727256	0.0477183372014933
L-Tyrosine	1.55991158004119	0.662563635456613	0.000318861837498804	0.00162973828054944	only_DG	1.92384977471288	0.943996149555847	0.828424083152707	-0.271558600068746	0.556973717691852	0.624988901795663	0.765678726496222	-0.385188920645363	0.855428272037799	-0.225281205589064
L-Valine	0.637541453386893	0.786432819962848	0.16335004512946	0.214688630741576	NA	1.08336158812999	0.115514844364662	0.94152639195681	-0.0869265592496051	0.254955802425716	0.90792872782774	0.976012851723767	-0.035027950176994	0.909516233106138	-0.136828707463898
Lactate	1.06078565797514	0.424735686252041	0.0459600010978079	0.0729020707068676	NA	1.15543194021807	0.208432281526265	1.05624150851205	0.0789397431209341	1.3161037864368	1.12930973173448	0.896021913807795	-0.158394078502664	1.21657483801832	0.282825070886262
Levoglucosan	0.887487087575635	0.455342173449589	0.00586950996994006	0.0134998729308621	only_DG	1.42547486111907	0.511442596933774	0.892121767377949	-0.164687455142251	0.0902885209568722	0.528927345140402	0.980980795870742	-0.0277032010251443	0.830109721991662	-0.268626053715478
Methanol	0.284044311051123	0.856354626410209	0.0947399402064294	0.132061734833205	NA	1.06549769012411	0.0915274655278425	0.863209528967351	-0.212217304067383	0.528927345140402	0.656025471024696	0.881171224949785	-0.182505710947139	0.845748294143618	-0.241699732750481
Myo-Inositol	0.456025633530556	1.10890471575724	0.282718111110091	0.342237713449057	NA	1.07862602684087	0.109194751070542	0.867786026343822	-0.204588739761495	1.02884259292471	0.955614965340871	0.885957905158161	-0.174689941775566	0.850156430048782	-0.234199771176384
NAD	0.536639959492275	0.46990747033861	0.347562062503714	0.389947679882216	NA	0.74892704461768	-0.417102906903734	0.856004418756092	-0.224309850946632	0.581732549514288	0.170899963139706	0.841527999462047	-0.248916820939951	0.880894475578141	-0.182958889224434
Phosphocholine	1.1137874210996	0.38615067736795	0.0578314548297867	0.088674897405673	NA	1.45444444046878	0.540468186784654	1.11673858745252	0.159291511046114	0.622358626296695	0.142754624376737	1.22455876567466	0.292262009437285	1.04260732324216	0.0601958985282873
PyroglutamicAcid	0.89783071273323	0.14620785303662	0.00405399664373345	0.0109696379771611	only_DG	0.698378080210367	-0.51791981665895	0.960154554769452	-0.0586614417072682	0.760773511436813	0.760773511436813	1.22778397970423	0.296056750590572	0.679823561500901	-0.55676773084325
S-Acetamidomethylcysteine	0.560081123560229	0.244902600799999	0.310094298168942	0.365752249122341	NA	1.10768259885043	0.147544543242165	0.969516642057017	-0.0446624320302165	0.269444584254305	0.443623611962667	0.982500191313245	-0.0254704065933267	0.956272365716147	-0.0645065094177875
SaccaricAcid	0.127366345565084	0.766300941083344	0.0710667903062066	0.102158511065172	NA	1.07935735054894	0.110172587265533	0.66017352648355	-0.599082808457597	0.800411809004679	0.360513589851753	0.520349464136686	-0.942447239249116	0.813594866163305	-0.297617519163075
Succinate	1.51557029445762	0.751739905286726	0.000967768173740911	0.00370977799934016	only_DG	1.43917458747787	0.525241617241676	1.14767592844828	0.198715322828978	0.13086806722493	1.02884259292471	1.00425340771836	0.00612335686761371	1.2538684157703	0.326385955894144
Taurine	0.59312049353353	0.903158763809471	0.0208803534128992	0.0369421637305139	only_DG	0.94638721714727	-0.0794975075608743	0.946042319026021	-0.0800233742366313	0.175322737312944	1.58039364084887	1.03773224627425	0.0534342502443897	0.858798800571379	-0.219607918607924
TMAO	0.319462632589995	0.290111957939947	0.446979859519053	0.478164500880847	NA	1.28400017405416	0.360645398026464	1.14100262615398	0.190302112165566	0.0871615140927701	0.254955802425716	0.973133720176087	-0.0392900327589586	1.28889218515386	0.366131588409229
UDPG	1.52294100213454	0.607166957326	3.20573050380293e-07	4.9154534391645e-06	only_DG	0.538594267729771	-0.892729219600025	1.21102480738792	0.276228418400499	1.12930973173448	0.13086806722493	1.31614791663976	0.396321636953612	1.05492927239316	0.0771462768583902
VanillicAcid	1.67730847425663	1.75386663596276	2.70807920918342e-07	4.9154534391645e-06	additive	0.185114488159723	-2.43351028137415	2.73670931739533	1.45244220539225	1.80455576204867	1.09116972276967	2.31979095254043	1.21399480305899	14.5892196057947	3.86683080878323
